# Supplementary material for: Fenofibrate as a Modulator of the Renin–Angiotensin System in Su/Hx-Induced Pulmonary Arterial Hypertension
Source: Int J Mol Sci. 2025 Oct 22;26(21):10251. doi: 10.3390/ijms262110251 (PMC12610544; doi:10.3390/ijms262110251)
Supplement: Supplementary file 1 [file ijms-26-10251-s001.zip]

Archive with 1 entries (1 files):
- ijms-3894173-supplementary.pdf
